# Supplementary material for: Excretory/Secretory Products from Schistosoma japonicum Eggs Alleviate Ovalbumin-Induced Allergic Airway Inflammation
Source: PLoS Negl Trop Dis. 2023 Oct 3;17(10):e0011625. doi: 10.1371/journal.pntd.0011625 (PMC10547495; doi:10.1371/journal.pntd.0011625)
Supplement: S1 Data — (XLSX) [file pntd.0011625.s001.xlsx]

## Sheet: Fig 1
(*104 cells)	CON					E/S					OVA					OVA+E/S					OVA+DXM
Total cells	50	70	30	55	70	40	20	30	38	30	840	480	560	480	560	184	400	480	280	100	40	50	30	38
Macrophages	45.208	65.299	27.223	51.546	63.985	34.423	17.964	24.845	34.577	26.762	112.252	75.321	85.226	104.546	128.126	78.328	156.736	132.378	119.663	49.909	34.843	35.971	27.372	34.111
Eosinophils	0.271	0.196	0.163	0.309	0.448	0.275	0.12	0.155	0.208	0.187	630.631	342.368	415.739	303.03	368.179	94.943	214.708	298.464	138.82	41.058	2.997	11.151	1.341	2.422
Neutrophils	0.226	0.196	0.245	0.258	0.32	0.31	0.12	0.28	0.242	0.241	4.414	1.37	2.91	2.727	2.945	0.76	1.718	4.214	1.249	0.365	0.209	0.396	0.11	0.239
Lymphycytes	4.295	4.31	2.368	2.887	5.247	4.991	1.796	4.721	2.974	2.81	92.703	60.942	56.125	69.697	60.75	9.969	26.838	44.945	20.268	8.668	1.951	2.482	1.177	1.228
Analysis details
Total cells				Tukey's multiple comparisons test	Mean Diff.	95.00% CI of diff.	Summary	Adjusted P Value
One-way ANOVA Analysis	ANOVA summary			CON vs. OVA	-529	-716.9 to -341.1	****	<0.0001
	F	28.82		OVA vs. OVA+E/S	295.2	107.3 to 483.1	**	0.0012
	P value	<0.0001		OVA vs. OVA+DXM	544.5	345.2 to 743.8	****	<0.0001
	P value summary	****
	Significant diff. among means (P < 0.05)?	Yes
	R squared	0.8585
Macrophage
One-way ANOVA Analysis	ANOVA summary			Tukey's multiple comparisons test	Mean Diff.	95.00% CI of diff.	Summary	Adjusted P Value
	F	12.64		CON vs. OVA	-50.44	-94.84 to -6.041	*	0.0214
	P value	<0.0001		OVA vs. OVA+E/S	-6.309	-50.71 to 38.09	ns	0.9925
	P value summary	****		OVA vs. OVA+DXM	68.02	20.93 to 115.1	**	0.0029
	Significant diff. among means (P < 0.05)?	Yes
	R squared	0.7269
Eosinophils
One-way ANOVA Analysis	ANOVA summary			Tukey's multiple comparisons test	Mean Diff.	95.00% CI of diff.	Summary	Adjusted P Value
	F	27.85		CON vs. OVA	-411.7	-554.8 to -268.7	****	<0.0001
	P value	<0.0001		OVA vs. OVA+E/S	254.4	111.3 to 397.4	***	0.0003
	P value summary	****		OVA vs. OVA+DXM	407.5	255.8 to 559.2	****	<0.0001
	Significant diff. among means (P < 0.05)?	Yes
	R squared	0.8543
Neutrophils
One-way ANOVA Analysis	ANOVA summary			Tukey's multiple comparisons test	Mean Diff.	95.00% CI of diff.	Summary	Adjusted P Value
	F	9.418		CON vs. OVA	-2.624	-4.252 to -0.9965	***	0.0009
	P value	0.0002		OVA vs. OVA+E/S	1.212	-0.4157 to 2.840	ns	0.2081
	P value summary	***		OVA vs. OVA+DXM	2.635	0.9083 to 4.361	**	0.0017
	Significant diff. among means (P < 0.05)?	Yes
	R squared	0.6647
Lymphycytes
One-way ANOVA Analysis	ANOVA summary			Tukey's multiple comparisons test	Mean Diff.	95.00% CI of diff.	Summary	Adjusted P Value
	F	42.36		CON vs. OVA	-64.22	-82.45 to -45.99	****	<0.0001
	P value	<0.0001		OVA vs. OVA+E/S	45.91	27.67 to 64.14	****	<0.0001
	P value summary	****		OVA vs. OVA+DXM	66.33	47.00 to 85.67		****	<0.0001
	Significant diff. among means (P < 0.05)?	Yes
	R squared	0.8992

## Sheet: Figure 2
Mucus Score
	CON	E/S	OVA	OVA+E/S	OVA+DXM
	0.571429	0.555556	2.35	0.857143	0.571429
	0.375	0.7	2.16667	1.75	0.5
	0.571429	0.714286	1.5	0.888889	0.666667
	0.6	0.375	2.5	1	0.571429
	0.666667	0.571429	1.1	1.8	0.8
			2.5625	1.7
ANOVA summary		Tukey's multiple comparisons test	Mean Diff.	95.00% CI of diff.	Below threshold?	Summary	Adjusted P Value
F	17.27	CON vs. OVA	-1.473	-2.137 to -0.8086	Yes	****	<0.0001
P value	<0.0001	OVA vs. OVA+E/S	0.6972	0.06371 to 1.331	Yes	*	0.0263
P value summary	****	OVA vs. OVA+DXM	1.408	0.7436 to 2.072	Yes	****	<0.0001
Significant diff. among means (P < 0.05)?	Yes
R squared	0.7584
Inflammation Score
	CON	E/S	OVA	OVA+E/S	OVA+DXM
	0.875	1	3.21429	1.6875	1.54546
	0.75	0.818182	2.63636	1.68182	1.61539
	0.75	0.666667	2	1.61539	1.61539
	1	0.909091	1.85714	2.07143	1.21429
	1.41111	0.714286	2.0625	2.16667	1.5
			2.6875	1.96429
ANOVA summary		Tukey's multiple comparisons test	Mean Diff.	95.00% CI of diff.	Below threshold?	Summary	Adjusted P Value
F	24.44	CON vs. OVA	-1.452	-2.011 to -0.8939	Yes	****	<0.0001
P value	<0.0001	OVA vs. OVA+E/S	0.5451	0.01258 to 1.078	Yes	*	0.0431
P value summary	****	OVA vs. OVA+DXM	0.9115	0.3530 to 1.470	Yes	***	0.0007
Significant diff. among means (P < 0.05)?	Yes
R squared	0.8163

## Sheet: Fig 3
Total IgE (ug/ml)	CON						E/S						OVA						OVA+E/S						OVA+DXM
Day20	0.779	0.771	0.846	0.774	0.769		1.147	1.106	1.041	2.044	1.192		31.645	17.644	10.255	23.447	23.559	8.219	4.605	5.173	4.932	9.274	3.784	2.993	4.605	5.173	4.932	9.274	3.784	2.993
Day25	0.78	0.774	0.769	0.769	0.772	1.079	0.859	0.798	1.509	1.119	1.054	1.77	25.378	32.692	29.352	32.692	29.602	29.352	9.411	18.519	20.129	24.688	26.908	12.778	11.214	18.323	2.563	7.904	11.749	13.269
Day20:
ANOVA summary
F	16.55			Tukey's multiple comparisons test	Mean Diff.	95.00% CI of diff.	Below threshold?	Summary	Adjusted P Value
P value	<0.0001			CON vs. OVA	-18.34	-26.20 to -10.48	Yes	****	<0.0001
P value summary	****			OVA vs. OVA+E/S	14	6.508 to 21.50	Yes	***	0.0001
Significant diff. among means (P < 0.05)?	Yes			OVA vs. OVA+DXM	14	6.509 to 21.50	Yes	***	0.0001
R squared	0.7422
Day25:
ANOVA summary				Tukey's multiple comparisons test	Mean Diff.	95.00% CI of diff.	Below threshold?	Summary	Adjusted P Value
F	56.27			CON vs. OVA	-29.02	-35.84 to -22.20	Yes	****	<0.0001
P value	<0.0001			OVA vs. OVA+E/S	11.1	4.286 to 17.92	Yes	***	0.0006
P value summary	****			OVA vs. OVA+DXM	19	12.18 to 25.82	Yes	****	<0.0001
Significant diff. among means (P < 0.05)?	Yes
R squared	0.9
OVA specific IgE	CON						E/S						OVA						OVA+E/S						OVA+DXM
Day20	0.004	0.005	0.006	0.007	0.008		0.015	0.005	0.001	0	0		0.155	0.029	0.129	0.043	0.076	0.077	0.012	0.03	0.003	0.035	0.012	0.006	0.012	0.03	0.003	0.035	0.012	0.006
Day25	0.001	0.004	0.006	0.015	0.007	0.006	0.008	0.003	0.002	0.012	-0.001	0.002	0.029	0.026	0.024	0.041	0.08	0.037	0.052	0.063	0.048	0.046	0.069	0.062	-0.001	0.002	-0.003	0.003	0.025	0.017
Day20:
ANOVA summary			Tukey's multiple comparisons test	Mean Diff.	95.00% CI of diff.	Below threshold?	Summary	Adjusted P Value
F	10.96		CON vs. OVA	-0.07883	-0.1226 to -0.03504	Yes	***	0.0002
P value	<0.0001		OVA vs. OVA+E/S	0.0685	0.02674 to 0.1103	Yes	***	0.0006
P value summary	****		OVA vs. OVA+DXM	0.0685	0.02674 to 0.1103	Yes	***	0.0006
Significant diff. among means (P < 0.05)?	Yes
R squared	0.6558
Day25:
ANOVA summary			Tukey's multiple comparisons test	Mean Diff.	95.00% CI of diff.	Below threshold?	Summary	Adjusted P Value
F	24.4		CON vs. OVA	-0.03233	-0.05228 to -0.01239	Yes	***	0.0006
P value	<0.0001		OVA vs. OVA+E/S	-0.01717	-0.03711 to 0.002776	No	ns	0.1162
P value summary	****		OVA vs. OVA+DXM	0.03217	0.01222 to 0.05211	Yes	***	0.0006
Significant diff. among means (P < 0.05)?	Yes
R squared	0.7961
OVA Specific IgG1	CON	E/S	OVA	OVA+E/S	OVA+DXM
	0.0025	0.056	1.175	1.0155	1.0785
	0.101	0.032	1.1785	1.149	1.0595
	0.0255	0.0135	1.391	1.092	1.0885
	0.084	0.0605	1.4155	1.143	1.19
	0.0975	0.048	1.289	1.029	1.148
	0.023	0.042	1.292	1.214	1.178
ANOVA summary			Tukey's multiple comparisons test	Mean Diff.	95.00% CI of diff.	Below threshold?	Summary	Adjusted P Value
F	539.2		CON vs. OVA	-1.235	-1.346 to -1.124	Yes	****	<0.0001
P value	<0.0001		OVA vs. OVA+E/S	0.1831	0.07213 to 0.2940	Yes	***	0.0005
P value summary	****		OVA vs. OVA+DXM	0.1664	0.05547 to 0.2774	Yes	**	0.0015
Significant diff. among means (P < 0.05)?	Yes
R squared	0.9885
OVA specific IgG2a	CON	E/S	OVA	OVA+E/S	OVA+DXM
	0.106	0.064	0.3175	0.066	0.048
	0.0875	0.086	0.2755	0.182	0.0395
	0.072	0.096	0.1395	0.1325	0.0845
	0.0815	0.12	0.1035	0.051	0.0725
	0.057	0.091	0.165	0.124	0.0575
	0.064	0.0655	0.1605	0.1515	0.0905
ANOVA summary			Tukey's multiple comparisons test	Mean Diff.	95.00% CI of diff.	Below threshold?	Summary	Adjusted P Value
F	7.411		CON vs. OVA	-0.1156	-0.1940 to -0.03715	Yes	**	0.0018
P value	0.0004		OVA vs. OVA+E/S	0.07575	-0.002684 to 0.1542	No	ns	0.062
P value summary	***		OVA vs. OVA+DXM	0.1282	0.04973 to 0.2066	Yes	***	0.0006
Significant diff. among means (P < 0.05)?	Yes
R squared	0.5425

## Sheet: Fig 4
The proportion of CD4+CD25+Foxp3+Treg in spleen tissue
	CON	E/S	OVA	OVA+E/S	OVA+DXM
	10.83	13.33	14.12	10.82	13.41
	11.45	10.73	10.79	12.63	10.9
	10.67	10.66	12.98	13.28	14.34
		11.94	11.94	11.41	11.33
		11.1	11.4	13.31	9.58
			14.24	13.88
ANOVA summary
F	1.054
P value	0.4049
P value summary	ns
Significant diff. among means (P < 0.05)?	No
R squared	0.174
The proportion of CD4+CD25+Foxp3+Treg in lung tissue
	CON	E/S	OVA	OVA+E/S	OVA+DXM
	12.02	7.88	9.9	10.92	14.33
	10.44	7.42	9.37	11.12	11.46
	11.82	7.91	8.31	11.18	13.64
	11.93	9.74	9.32	11.43
	7.73	10.65	9.16	18.45
		9.74	7.74
ANOVA summary
F	5.081
P value	0.0054	Column D	OVA+E/S		Column E	OVA+DXM
P value summary	**	vs.	vs.		vs.	vs.
Significant diff. among means (P < 0.05)?	Yes	Column C	OVA		Column C	OVA
R squared	0.504
		Unpaired t test			Unpaired t test
		P value	0.0254		P value	0.0008
		P value summary	*		P value summary	***
		Significantly different (P < 0.05)?	Yes		Significantly different (P < 0.05)?	Yes
		One- or two-tailed P value?	Two-tailed		One- or two-tailed P value?	Two-tailed
		t, df	t=2.676, df=9		t, df	t=5.661, df=7
		vs.	vs.
		Column C	OVA

## Sheet: Fig 5
IL-4 (pg/ml)	NOR	E/S	OVA	OVA+E/S	OVA+DXM
	0.1	0.02	6.67	4.17	0.52
	0	0	6.22	2.24	0.95
	0.07	0.02	9.02	4.31	0.24
		0.07		1.7	0.36
					0.67
	ANOVA summary		Tukey's multiple comparisons test	Mean Diff.	95.00% CI of diff.	Below threshold?	Summary	Adjusted P Value
	F	43.7	NOR vs. OVA	-7.247	-9.412 to -5.081	Yes	****	<0.0001
	P value	<0.0001	OVA vs. OVA+E/S	4.198	2.172 to 6.224	Yes	***	0.0001
	P value summary	****	OVA vs. OVA+DXM	6.755	4.818 to 8.692	Yes	****	<0.0001
	Significant diff. among means (P < 0.05)?	Yes
	R squared	0.9258
IL-5 (pg/ml)	NOR	E/S	OVA	OVA+E/S	OVA+DXM
	0.64	4.35	12.22	17.74	22.83
	7.41	5.95	16.42	30.49	29.52
	7.06	4.13	35.21	33.14	16.29
	10.86	11.32	27.99	29.96	15.21
					25.05
	ANOVA summary			Tukey's multiple comparisons test	Mean Diff.	95.00% CI of diff.	Below threshold?	Summary	Adjusted P Value
	F	9.099		NOR vs. OVA	-16.47	-30.88 to -2.053	Yes	*	0.0214
	P value	0.0005		OVA vs. OVA+E/S	-4.873	-19.29 to 9.542	No	ns	0.8353
	P value summary	***		OVA vs. OVA+DXM	1.18	-12.49 to 14.85	No	ns	0.9988
	Significant diff. among means (P < 0.05)?	Yes
	R squared	0.6946
Eotaxin (pg/ml)	NOR	E/S	OVA	OVA+E/S	OVA+DXM
	10.13	11.31	85.91	21.1	40.09
	10.78	5.83	51.76	39.62	20.29
	11.31	9.8	46.78	33.49	25.13
	20.29	9.47		27.79	39.15
	12.16	18.13		24.14
	ANOVA summary			Tukey's multiple comparisons test	Mean Diff.	95.00% CI of diff.	Below threshold?	Summary	Adjusted P Value
	F	15.98		NOR vs. OVA	-48.55	-69.95 to -27.15	Yes	****	<0.0001
	P value	<0.0001		OVA vs. OVA+E/S	32.26	10.86 to 53.66	Yes	**	0.0021
	P value summary	****		OVA vs. OVA+DXM	30.32	7.938 to 52.70	Yes	**	0.0056
	Significant diff. among means (P < 0.05)?	Yes
	R squared	0.7899
IL-13 (FI)	NOR	E/S	OVA	OVA+E/S	OVA+DXM
	104.5	97	53	68	90
	163	98	90.5	75	93
	122	115	73.5	104.5	92
	125.5	107.5	76.5	79.5	98.5
	171	98.5		72.5	94
				86.5
	ANOVA summary			Tukey's multiple comparisons test	Mean Diff.	95.00% CI of diff.	Below threshold?	Summary	Adjusted P Value
	F	11.82		NOR vs. OVA	63.83	31.74 to 95.91	Yes	****	<0.0001
	P value	<0.0001		OVA vs. OVA+E/S	-7.625	-38.50 to 23.25	No	ns	0.9446
	P value summary	****		OVA vs. OVA+DXM	-20.13	-52.21 to 11.96	No	ns	0.3608
	Significant diff. among means (P < 0.05)?	Yes
	R squared	0.7027
IL-1β （pg/ml）	NOR	E/S	OVA	OVA+E/S	OVA+DXM
	0.89	1.15	7.11	2.2	0.98
	1.5	0.71	2.2	2.28	0.98
	0.62	1.76	5.94	2.54	1.15
	0.8	0.98		1.76	0.8
		1.15		1.85	0.53
	ANOVA summary			Tukey's multiple comparisons test	Mean Diff.	95.00% CI of diff.	Below threshold?	Summary	Adjusted P Value
	F	12.05		NOR vs. OVA	-4.131	-6.300 to -1.961	Yes	***	0.0002
	P value	<0.0001		OVA vs. OVA+E/S	2.957	0.8828 to 5.032	Yes	**	0.0036
	P value summary	****		OVA vs. OVA+DXM	4.195	2.121 to 6.270	Yes	****	<0.0001
	Significant diff. among means (P < 0.05)?	Yes
	R squared	0.7392
IL-18 (pg/ml)	NOR	E/S	OVA	OVA+E/S	OVA+DXM
	54.6	38.98	32.45	19.07	69.99
	54.81	46.68	47.64	12.23	66.23
	52.89	47.43	27.89	23.2	70.27
		44.84	37.07
			28.37
	ANOVA summary			Tukey's multiple comparisons test	Mean Diff.	95.00% CI of diff.	Below threshold?	Summary	Adjusted P Value
	F	38.9		NOR vs. OVA	19.42	6.947 to 31.89	Yes	**	0.0022
	P value	<0.0001		OVA vs. OVA+E/S	16.52	4.048 to 28.99	Yes	**	0.008
	P value summary	****		OVA vs. OVA+DXM	-34.15	-46.62 to -21.68	Yes	****	<0.0001
	Significant diff. among means (P < 0.05)?	Yes
	R squared	0.9229
IL-10 (FI)	NOR	E/S	OVA	OVA+E/S	OVA+DXM
	39	40	31	29.5	35
	48	30	31	44	32
	33	35	35.5	35	34.5
	60	32	30	30.5	41
	64	39	27	31	33
				41
	ANOVA summary			Tukey's multiple comparisons test	Mean Diff.	95.00% CI of diff.	Below threshold?	Summary	Adjusted P Value
	F	4.695		NOR vs. OVA	17.9	4.594 to 31.21	Yes	**	0.0052
	P value	0.0073		OVA vs. OVA+E/S	-4.267	-17.01 to 8.473	No	ns	0.8534
	P value summary	**		OVA vs. OVA+DXM	-4.2	-17.51 to 9.106	No	ns	0.8779
	Significant diff. among means (P < 0.05)?	Yes
	R squared	0.4721
IFN-γ（FI）	NOR	E/S	OVA	OVA+E/S	OVA+DXM
	131.5	94.5	52	71.5	90.5
	143	77	65	84	86.5
	115.5	100.5	85	65	111
	139	80	58	77.5	107
	158	110	57	65	75
				90.5
	ANOVA summary			Tukey's multiple comparisons test	Mean Diff.	95.00% CI of diff.	Below threshold?	Summary	Adjusted P Value
	F	21.93		NOR vs. OVA	74	48.53 to 99.47	Yes	****	<0.0001
	P value	<0.0001		OVA vs. OVA+E/S	-12.18	-36.57 to 12.20	No	ns	0.5807
	P value summary	****		OVA vs. OVA+DXM	-30.6	-56.07 to -5.129	Yes	*	0.0136
	Significant diff. among means (P < 0.05)?	Yes
	R squared	0.8069

## Sheet: Fig 6
	Fig 6a
	The proportion of CD4+CD25+Foxp3+T cells	5 ug					10 ug					20 ug
	CON	1.58	2.35	2.14	2.22	2.08	2.14	1.04	2.49	3.48	3.31	0.87	0.88	0.66	2.04	1.2
	E/S treated	2.68	2.9	2.5	2.96	2.34	2.9	1.8	3.4	5.96	4.08	1.24	1.27	0.89	2.96	1.64
	TGF-β treated	2.08	3.72	2.69	2.46	2.81	3.71	2.44	4.18	4.22	3.09	1.54	1.39	1.47	3.5	1.56
	E/S+TGF-β treated	2.29	2.72	2.92	3.47	2.55	2.08	1.16	3.12	5.75	4.19	2.23	0.89	1.46	3.96	0.68
							10 ug
							Paired t test	CON vs E/S treated		Paired t test	CON vs TGF β treated
							P value	0.0281		P value	0.0431
							P value summary	*		P value summary	*
							Significantly different (P < 0.05)?	Yes		Significantly different (P < 0.05)?	Yes
							One- or two-tailed P value?	Two-tailed		One- or two-tailed P value?	Two-tailed
							t, df	t=3.369, df=4		t, df	t=2.924, df=4
							Number of pairs	5		Number of pairs	5
	Fig 6b
	The proportion of CD4+CD25+Foxp3+T cells	CON	E/S	F1 E/S	F2 E/S
		2.21	3.38	3.36	2.82
		1.79	2.79	1.87	4.69
		1	1.92	1.12	2.33
		1.06	1.34	0.98	2.15
		Unpaired t test	Con vs F2 E/S
		P value	0.0631
		P value summary	ns
		Significantly different (P < 0.05)?	No
		One- or two-tailed P value?	Two-tailed
		t, df	t=2.276, df=6
	Fig 6c
	The proportion of CD4+CD25+Foxp3+T cells	CON	Q1 E/S	Q2 E/S	Q3 E/S	Q4 E/S	Q5 E/S
		1.1	1.9	0.76	1.55	1.73	0.91
		0.97	0.69	0.76	0.9	2.78	1.25
		0.37	0.46	0.53	0.82	1.27	0.6
		0.38	0.61	0.61	0.69	1.48	1.11
		Unpaired t test	CON vs Q5 E/S
		P value	0.0283
		P value summary	*
		Significantly different (P < 0.05)?	Yes
		One- or two-tailed P value?	Two-tailed
		t, df	t=2.873, df=6
